# Supplementary material for: A Minimal Anaphase Promoting Complex/Cyclosome (APC/C) in Trypanosoma brucei
Source: PLoS One. 2013 Mar 22;8(3):e59258. doi: 10.1371/journal.pone.0059258 (PMC3606461; doi:10.1371/journal.pone.0059258)
Supplement: Table S1 — Identification by LC-MS/MS of APC/C subunit proteins. Protein components of the APC/C complex were identified by comparison of replicate LC-MS/MS peptide sequencing analyses. To be considered a candidate APC/C subunit, it was required that the protein was observed in all four cell cycle stages (G1, S-phase, Metaphase and Anaphase), that at least one experiment included a minimum of two unique peptides for confident protein identification, and that the protein was not observed in a control experiment. (XLS) [file pone.0059258.s006.xls]

## Sheet: Protein Report
		Sample_G1					Sample_G1					Sample_G1					Sample_S phase					Sample_Metaphase					Sample_Anaphase					Sample_Anaphase
		Date_20110527					Date_20110714					Date_20110121					Date_20120323					Date_20120404					Date_20120518					Date_20120625
Accession number	Protein Name	Num Unique	Peptide Count	% Cov	Best Disc Score	Best Expect Val	Num Unique	Peptide Count	% Cov	Best Disc Score	Best Expect Val	Num Unique	Peptide Count	% Cov	Best Disc Score	Best Expect Val	Num Unique	Peptide Count	% Cov	Best Disc Score	Best Expect Val	Num Unique	Peptide Count	% Cov	Best Disc Score	Best Expect Val	Num Unique	Peptide Count	% Cov	Best Disc Score	Best Expect Val	Num Unique	Peptide Count	% Cov	Best Disc Score	Best Expect Val	out of 7 experiments	Protein Length	Protein MW	Species
Tbg972.6.3070	APC1	25	80	21.7	4.32	3.7e-07	24	87	21.5	5.22	9.3e-08	28	106	20	3.55	5.9e-08	54	248	40.2	6.01	8.1e-09	31	118	23.2	5.93	5.3e-08	40	205	31	5.17	1.6e-07	43	330	33.5	6.37	1.6e-09	7	1837	202073	TRYPANOSOMA_BRUCEI_GAMBIENSE
Tbg972.9.6840	APC2	18	75	33.8	4.98	3e-07	25	118	43.9	5.72	1.5e-08	20	137	34.4	3.17	2e-07	34	193	58.2	5.61	5e-08	23	131	43.6	5.83	7.9e-08	30	170	53.4	5.27	3.8e-07	24	208	42.2	5.96	1.6e-08	7	770	85899.4	TRYPANOSOMA_BRUCEI_GAMBIENSE
Tbg972.7.6680	AP2	13	34	18.5	4.39	2.7e-08	16	57	21.8	5.34	4.4e-09	19	92	21.1	4.39	1.4e-08	31	125	42.6	6.12	2.2e-09	10	42	12.6	4.87	1.9e-08	19	67	23.9	5.19	1.5e-08	23	161	25.2	6.69	2.2e-09	7	1063	116540	TRYPANOSOMA_BRUCEI_GAMBIENSE
Tbg972.1.2470	CDC23	16	66	27.8	4.65	4e-08	18	114	30	6.73	1.6e-10	20	150	27.6	3.76	2.2e-07	24	252	41.7	7.55	2.3e-11	18	183	28.9	7.06	7.7e-11	19	177	29.2	7.25	5.4e-11	19	203	31.4	7.68	3.3e-12	7	907	99764.9	TRYPANOSOMA_BRUCEI_GAMBIENSE
Tbg972.6.1890	CDC16	16	46	29.5	5.04	1.2e-08	19	93	39.9	5.56	6.9e-09	22	153	37.1	4.16	1.6e-09	26	145	55.3	5.44	3e-08	20	76	45.1	5.47	1.1e-08	24	122	49.7	5.6	1e-08	22	125	45.6	5.78	8.5e-09	7	599	67262.8	TRYPANOSOMA_BRUCEI_GAMBIENSE
Tbg972.11.6300	AP1	18	60	32.7	4.77	9.2e-08	17	107	33	5.5	1.3e-08	23	158	34.3	6.11	5.4e-12	26	151	46.1	5.86	2.2e-09	18	90	35.2	5.68	5.1e-09	18	106	36.3	5.83	4e-09	19	149	35.2	5.93	4e-09	7	749	82593.3	TRYPANOSOMA_BRUCEI_GAMBIENSE
Tbg972.10.12580	CDC27	6	7	17.6	3.69	1.5e-06	6	15	11.5	3.37	1.2e-06	7	18	13.8	2.16	6.5e-07	9	29	18.5	5.25	1.6e-07	8	20	15.6	4.47	2.9e-07	8	31	19.2	4.37	1.7e-07	13	55	29.4	5.52	4.9e-08	7	557	62877.9	TRYPANOSOMA_BRUCEI_GAMBIENSE
Tbg972.10.19130	APC10	2	6	21.7	4.47	2.8e-08	4	7	21.7	3.15	4.8e-06	2	2	14	2.5	4.7e-07	3	15	21.7	4.93	6.6e-09	2	5	21.7	3.98	3.5e-07	4	15	33.6	5.22	2.4e-09	3	18	21.7	5.34	1.7e-09	7	235	25633.7	TRYPANOSOMA_BRUCEI_GAMBIENSE
Tbg972.8.3830	AP3						2	2	5.8	1.18	0.00042	4	4	9.6	1.54	6.8e-07	3	3	9.6	1.95	4.4e-05	3	3	9.6	2	0.00013	4	4	13.5	4.1	4.3e-07	3	4	11.8	3.42	1.3e-05	6	415	47009.9	TRYPANOSOMA_BRUCEI_GAMBIENSE
Tbg972.9.5890	APC11																2	4	28	2.04	1.7e-05	1	2	14.6	1.83	0.00025											2	82	9771.3	TRYPANOSOMA_BRUCEI_GAMBIENSE
Num Unique = Number of unique peptides
Peptide count = Total number of peptide spectra
% Cov = Percent of coverage
Best Disc Score = Score of identification
Best Expect Val = Expectaion value
